# Supplementary material for: Characterization and Genetic Diversity of Bacillus cereus Strains Isolated from Baby Wipes
Source: Microorganisms. 2022 Sep 3;10(9):1779. doi: 10.3390/microorganisms10091779 (PMC9502454; doi:10.3390/microorganisms10091779)
Supplement: Supplementary file 1 [file microorganisms-10-01779-s001.zip]

Archive with 4 entries (4 files):
- Supplemental  Table S4.xlsx
- Supplemental Table S1.pdf
- Supplemental Table S2.pdf
- Supplemental Table S3 Pearson Analysis.xlsx
