# Supplementary material for: Characterization and Genetic Diversity of Bacillus cereus Strains Isolated from Baby Wipes
Source: Microorganisms. 2022 Sep 3;10(9):1779. doi: 10.3390/microorganisms10091779 (PMC9502454; doi:10.3390/microorganisms10091779)
Supplement: Supplementary file 1 [file microorganisms-10-01779-s001.zip › Supplemental Table S4.xlsx]

## Sheet: Sheet1
Supplemental Table S4. The presence/ absence of all nonredundant carbohydrate genes found in baby wipe isolates as determined by BLAST analysis.
	Sequence type and isolate ID
	921	2103	1295	1295	1295	1295	1295	1295	1295	1295	1295	266	266	266	266	266	266	266	266	266	266	266	266	266	266	266	266	266	266	266	266	266	266	266	266	266	266	266	266	266	266
	Bc_14579	Bc57	Bc54	Bc55	Bc64	Bc177	Bc184	Bc187	Bc190	Bc201	Bc210	Bc56	Bc58	Bc59	Bc60	Bc61	Bc62	Bc63	Bc65	Bc178	Bc179	Bc180	Bc181	Bc182	Bc183	Bc185	Bc186	Bc188	Bc189	Bc191	Bc192	Bc193	Bc194	Bc195	Bc196	Bc197	Bc198	Bc199	Bc200	Bc202	Bc204
Carbohydrate gene
Acetaldehyde_dehydrogenase_(EC_1.2.1.1A)_/_Alcohol_dehydrogenase_(EC_1.1.1.1)	P	P	P	P	P	P	P	P	P	P	P	P	P	P	P	P	P	P	A	P	P	P	P	P	P	P	P	P	P	P	P	P	P	P	P	P	P	P	P	P	P
Transcriptional_activator_of_acetoin_dehydrogenase_operon_AcoR	P	P	A	A	A	A	A	A	A	A	A	A	A	A	A	A	A	A	A	A	A	A	A	A	A	A	A	A	A	A	A	A	A	A	A	A	A	A	A	A	A
5,1A-methylenetetrahydrofolate_reductase_(EC_1.5.1.2A)_/_Homolog_of_homocysteine-binding_domain	P	P	P	P	P	P	P	P	P	P	P	P	P	P	P	P	P	P	A	P	P	P	P	P	P	P	P	P	P	P	P	P	P	P	P	P	P	P	P	P	P
Aerobic_glycerol-3-phosphate_dehydrogenase_(EC_1.1.5.3)	P	P	P	P	A	P	P	P	P	P	P	P	P	P	P	P	P	P	P	P	P	P	P	P	P	P	P	P	P	P	P	P	P	P	P	P	P	P	P	P	P
Pyruvate_decarboxylase_(EC_4.1.1.1);_Indole-3-pyruvate_decarboxylase_(EC_4.1.1.74)_	P	A	A	A	A	A	A	A	A	A	A	A	A	A	A	A	A	A	A	A	A	A	A	A	A	A	A	A	A	A	A	A	A	A	A	A	A	A	A	A	A
Malate_synthase_(EC_2.3.3.9)	P	P	P	P	P	P	P	P	P	P	P	P	P	P	P	P	P	P	A	P	P	P	P	P	P	P	P	P	P	P	P	P	P	P	P	P	P	P	P	P	P
Sucrose-6-phosphate_hydrolase_(EC_3.2.1.26)	P	P	A	A	A	A	A	A	A	A	A	A	A	A	A	A	A	A	A	A	A	A	A	A	A	A	A	A	A	A	A	A	A	A	A	A	A	A	A	A	A
Gluconate_transporter_family_protein	P	P	P	P	P	P	P	P	P	A	P	A	A	P	A	A	P	P	A	A	A	A	A	A	A	A	A	A	A	A	A	A	A	A	A	A	A	A	A	P	A
Methylenetetrahydrofolate--tRNA-(uracil-5-)-_methyltransferase_TrmFO_(EC_2.1.1.74)	P	P	P	P	P	P	P	P	P	P	P	P	P	P	P	P	P	P	A	P	P	P	P	P	P	P	P	P	P	P	P	P	P	P	P	P	P	P	P	P	P
Acetyl-CoA_acetyltransferase_(EC_2.3.1.9)	P	P	P	P	A	P	P	P	P	P	P	P	P	P	P	P	P	P	P	P	P	P	P	P	P	P	P	P	P	P	P	P	P	P	P	P	P	P	P	P	P
Serine_hydroxymethyltransferase_(EC_2.1.2.1)	P	P	P	P	A	P	P	P	P	P	P	P	P	P	P	P	P	P	P	P	P	P	P	P	P	P	P	P	P	P	P	P	P	P	P	P	P	P	P	P	P
Phosphopentomutase_(EC_5.4.2.7)	P	P	P	P	A	P	P	P	P	P	P	P	P	P	P	P	P	P	P	P	P	P	P	P	P	P	P	P	P	P	P	P	P	P	P	P	P	P	P	P	P
Glycerate_kinase_(EC_2.7.1.31)	P	P	A	A	A	A	A	A	A	A	A	A	A	A	A	A	A	A	A	A	A	A	A	A	A	A	A	A	A	A	A	A	A	A	A	A	A	A	A	A	A
2,3-butanediol_dehydrogenase,_R-alcohol_forming,_(R)-_and_(S)-acetoin-specific_(EC_1.1.1.4)	P	P	P	P	P	P	P	P	P	P	P	P	P	P	P	P	P	P	A	P	P	P	P	P	P	P	P	P	P	P	P	P	P	P	P	P	P	P	P	P	P
Glycerol-3-phosphate_dehydrogenase_[NAD(P)+]_(EC_1.1.1.94)	P	P	P	P	P	P	P	P	P	P	P	P	P	P	P	P	P	P	A	P	P	P	P	P	P	P	P	P	P	P	P	P	P	P	P	P	P	P	P	P	P
Sucrose_operon_repressor_ScrR,_LacI_family	P	P	A	A	A	A	A	A	A	A	A	A	A	A	A	A	A	A	A	A	A	A	A	A	A	A	A	A	A	A	A	A	A	A	A	A	A	A	A	A	A
Glucokinase_(EC_2.7.1.2)	P	P	P	P	P	P	P	P	P	P	P	P	P	P	P	P	P	P	A	P	P	P	P	P	P	P	P	P	P	P	P	P	P	P	P	P	P	P	P	P	P
Ribose_operon_repressor	P	P	P	P	P	P	P	P	P	P	P	P	P	P	P	P	P	P	A	P	P	P	P	P	P	P	P	P	P	P	P	P	P	P	P	P	P	P	P	P	P
Ribose-phosphate_pyrophosphokinase_(EC_2.7.6.1)	P	P	P	P	A	P	P	P	P	P	P	P	P	P	P	P	P	P	P	P	P	P	P	P	P	P	P	P	P	P	P	P	P	P	P	P	P	P	P	P	P
Fructokinase_(EC_2.7.1.4)	P	P	A	A	A	A	A	A	A	A	A	A	A	A	A	A	A	A	A	A	A	A	A	A	A	A	A	A	A	A	A	A	A	A	A	A	A	A	A	A	A
Malate_dehydrogenase_(EC_1.1.1.37)	P	P	P	P	A	P	P	P	P	P	P	P	P	P	P	P	P	P	P	P	P	P	P	P	P	P	P	P	P	P	P	P	P	P	P	P	P	P	P	P	P
1-phosphofructokinase_(EC_2.7.1.56)	P	P	A	A	A	A	A	A	A	A	A	A	A	A	A	A	A	A	A	A	A	A	A	A	A	A	A	A	A	A	A	A	A	A	A	A	A	A	A	A	A
Succinyl-CoA_ligase_[ADP-forming]_alpha_chain_(EC_6.2.1.5)	P	P	P	P	P	P	P	P	P	P	P	P	P	P	P	P	P	P	A	P	P	P	P	P	P	P	P	P	P	P	P	P	P	P	P	P	P	P	P	P	P
Ribokinase_(EC_2.7.1.15)	P	P	P	P	P	P	P	P	P	P	P	P	P	P	P	P	P	P	A	P	P	P	P	P	P	P	P	P	P	P	P	P	P	P	P	P	P	P	P	P	P
6-phosphogluconate_dehydrogenase,_decarboxylating_(EC_1.1.1.44)	P	P	P	P	P	P	P	P	P	P	P	P	P	P	P	P	P	P	A	P	P	P	P	P	P	P	P	P	P	P	P	P	P	P	P	P	P	P	P	P	P
2-hydroxy-3-oxopropionate_reductase_(EC_1.1.1.6A)	P	P	A	A	A	A	A	A	A	A	A	A	A	A	A	A	A	A	A	A	A	A	A	A	A	A	A	A	A	A	A	A	A	A	A	A	A	A	A	A	A
Methenyltetrahydrofolate_cyclohydrolase_(EC_3.5.4.9)_/_Methylenetetrahydrofolate_dehydrogenase_(NADP+)_(EC_1.5.1.5)	P	P	P	P	A	P	P	P	P	P	P	P	P	P	P	P	P	P	P	P	P	P	P	P	P	P	P	P	P	P	P	P	P	P	P	P	P	P	P	P	P
Glycerol_uptake_facilitator_protein	P	P	P	P	A	P	P	P	P	P	P	P	P	P	P	P	P	P	P	P	P	P	P	P	P	P	P	P	P	P	P	P	P	P	P	P	P	P	P	P	P
3-hydroxybutyryl-CoA_dehydrogenase_(EC_1.1.1.157)	P	P	P	P	A	P	P	P	P	P	P	P	P	P	P	P	P	P	P	P	P	P	P	P	P	P	P	P	P	P	P	P	P	P	P	P	P	P	P	P	P
Alpha-acetolactate_decarboxylase_(EC_4.1.1.5)	P	P	P	P	A	P	P	P	P	P	P	P	P	P	P	P	P	P	P	P	P	P	P	P	P	P	P	P	P	P	P	P	P	P	P	P	P	P	P	P	P
Transcriptional_repressor_of_the_fructose_operon,_DeoR_family	P	P	P	P	P	P	P	P	P	P	P	P	P	P	P	P	P	P	A	P	P	P	P	P	P	P	P	P	P	P	P	P	P	P	P	P	P	P	P	P	P
Acetoacetyl-CoA_reductase_(EC_1.1.1.36)	P	P	P	P	A	P	P	P	P	P	P	P	P	P	P	P	P	P	P	P	P	P	P	P	P	P	P	P	P	P	P	P	P	P	P	P	P	P	P	P	P
Two-component_response_regulator,_malate_(EC_2.7.3.-)	P	P	A	A	A	A	A	A	A	A	A	A	A	A	A	A	A	A	A	A	A	A	A	A	A	A	A	A	A	A	A	A	A	A	A	A	A	A	A	A	A
Cellobiose_phosphotransferase_system_YdjC-like_protein	P	P	P	P	P	P	P	P	P	A	P	A	A	P	A	A	P	A	A	A	A	A	A	A	A	A	A	A	A	A	A	A	A	A	A	A	A	A	A	P	A
Transaldolase_(EC_2.2.1.2)	P	P	P	P	P	P	P	P	P	P	P	P	P	P	P	P	P	P	A	P	P	P	P	P	P	P	P	P	P	P	P	P	P	P	P	P	P	P	P	P	P
Ribulose-phosphate_3-epimerase_(EC_5.1.3.1)	P	P	P	P	P	P	P	P	P	P	P	P	P	P	P	P	P	P	A	P	P	P	P	P	P	P	P	P	P	P	P	P	P	P	P	P	P	P	P	P	P
Acetyltransferase_AcuA,_acetyl-CoA_synthetase_inhibitor	P	P	P	P	A	P	P	P	P	P	P	P	P	P	P	P	P	P	P	P	P	P	P	P	P	P	P	P	P	P	P	P	P	P	P	P	P	P	P	P	P
5-formyltetrahydrofolate_cyclo-ligase_(EC_6.3.3.2)	P	P	A	A	P	A	A	A	A	P	A	P	P	P	P	P	P	P	A	P	P	P	P	P	P	P	P	P	P	P	P	P	P	P	P	P	P	P	P	A	P
polyhydroxyalkanoate_synthesis_repressor_PhaR	P	P	P	P	A	P	P	P	P	P	P	P	P	P	P	P	P	P	P	P	P	P	P	P	P	P	P	P	P	P	P	P	P	P	P	P	P	P	P	P	P
Methylglyoxal_synthase_(EC_4.2.3.3)	P	P	P	P	P	P	P	P	P	P	P	P	P	P	P	P	P	P	A	P	P	P	P	P	P	P	P	P	P	P	P	P	P	P	P	P	P	P	P	P	P
Lactoylbacillithiol_lyase	P	P	P	P	P	P	P	P	P	P	P	P	P	P	P	P	P	P	A	P	P	P	P	P	P	P	P	P	P	P	P	P	P	P	P	P	P	P	P	P	P
Pyruvate_dehydrogenase_(quinone)_(EC_1.2.5.1)	P	P	P	P	A	P	P	P	P	P	P	P	P	P	P	P	P	P	P	P	P	P	P	P	P	P	P	P	P	P	P	P	P	P	P	P	P	P	P	P	P
Pyruvate_dehydrogenase_E1_component_alpha_subunit_(EC_1.2.4.1)	P	P	P	P	A	P	P	P	P	P	P	P	P	P	P	P	P	P	P	P	P	P	P	P	P	P	P	P	P	P	P	P	P	P	P	P	P	P	P	P	P
Pyruvate_dehydrogenase_E1_component_beta_subunit_(EC_1.2.4.1)	P	P	P	P	A	P	P	P	P	P	P	P	P	P	P	P	P	P	P	P	P	P	P	P	P	P	P	P	P	P	P	P	P	P	P	P	P	P	P	P	P
Phosphoglycolate_phosphatase_(EC_3.1.3.18)	P	P	A	A	A	A	A	A	A	A	A	A	A	A	A	A	A	A	A	A	A	A	A	A	A	A	A	A	A	A	A	A	A	A	A	A	A	A	A	A	A
Outer_surface_protein_of_unknown_function,_cellobiose_operon	P	P	P	P	A	P	P	P	P	P	P	P	P	P	P	P	P	P	P	P	P	P	P	P	P	P	P	P	P	P	P	P	P	P	P	P	P	P	P	P	P
L-serine_dehydratase,_beta_subunit_(EC_4.3.1.17)	P	P	P	P	P	P	P	P	P	P	P	P	P	P	P	P	P	P	A	P	P	P	P	P	P	P	P	P	P	P	P	P	P	P	P	P	P	P	P	P	P
L-serine_dehydratase,_alpha_subunit_(EC_4.3.1.17)	P	P	P	P	P	P	P	P	P	P	P	P	P	P	P	P	P	P	A	P	P	P	P	P	P	P	P	P	P	P	P	P	P	P	P	P	P	P	P	P	P
Possible_glyoxylase_family_protein_(Lactoylglutathione_lyase)_(EC_4.4.1.5)	P	P	A	A	A	A	A	A	A	A	A	A	A	A	A	A	A	A	A	A	A	A	A	A	A	A	A	A	A	A	A	A	A	A	A	A	A	A	A	A	A
Lactoylglutathione_lyase	P	P	A	A	A	A	A	A	A	A	A	A	A	A	A	A	A	A	A	A	A	A	A	A	A	A	A	A	A	A	A	A	A	A	A	A	A	A	A	A	A
Lactoylglutathione_lyase_and_related_lyases	P	P	P	P	A	P	P	P	P	A	P	A	A	P	A	A	P	P	A	A	A	A	A	A	A	A	A	A	A	A	A	A	A	A	A	A	A	A	A	P	A
Lactoylglutathione_lyase_(EC_4.4.1.5)_@_Cadmium-induced_protein_CadI	P	P	P	P	P	P	P	P	P	P	P	P	P	P	P	P	P	P	A	P	P	P	P	P	P	P	P	P	P	P	P	P	P	P	P	P	P	P	P	P	P
Glyoxylate_reductase_(EC_1.1.1.79)_@_Glyoxylate_reductase_(EC_1.1.1.26)_@_Hydroxypyruvate_reductase_(EC_1.1.1.81)	P	P	P	P	P	P	P	P	P	P	P	P	P	P	P	P	P	P	A	P	P	P	P	P	P	P	P	P	P	P	P	P	P	P	P	P	P	P	P	P	P
Glyoxylate_reductase_(EC_1.1.1.79)_/_Hydroxypyruvate_reductase_(EC_1.1.1.81)_/_2-ketoaldonate_reductase,_broad_specificity_(EC_1.1.1.215)	P	P	P	P	P	P	P	P	P	P	P	P	P	P	P	P	P	P	A	P	P	P	P	P	P	P	P	P	P	P	P	P	P	P	P	P	P	P	P	P	P
Glycogen_biosynthesis_protein_GlgD,_glucose-1-phosphate_adenylyltransferase_family	P	P	P	P	P	P	P	P	P	P	P	P	P	P	P	P	P	P	A	P	P	P	P	P	P	P	P	P	P	P	P	P	P	P	P	P	P	P	P	P	P
Glycerophosphoryl_diester_phosphodiesterase_(EC_3.1.4.46)_periplasmic_(secreted_in_GramPositives)	P	P	P	P	A	P	P	P	P	A	P	A	A	P	A	A	P	P	A	A	A	A	A	A	A	A	A	A	A	A	A	A	A	A	A	A	A	A	A	P	A
Glycerophosphoryl_diester_phosphodiesterase_(EC_3.1.4.46)	P	P	P	P	P	P	P	P	P	P	P	P	P	P	P	P	P	P	A	P	P	P	P	P	P	P	P	P	P	P	P	P	P	P	P	P	P	P	P	P	P
Glycerol-3-phosphate_responsive_antiterminator_(mRNA-binding)	P	P	P	P	P	P	P	P	P	P	P	P	P	P	P	P	P	P	A	P	P	P	P	P	P	P	P	P	P	P	P	P	P	P	P	P	P	P	P	P	P
Glycerol-3-phosphate_ABC_transporter,_substrate-binding_protein_UgpB	P	P	P	P	P	P	P	P	P	P	P	P	P	P	P	P	P	P	A	P	P	P	P	P	P	P	P	P	P	P	P	P	P	P	P	P	P	P	P	P	P
Glycerol-3-phosphate_ABC_transporter,_permease_protein_UgpE_(TC_3.A.1.1.3)	P	P	P	P	P	P	P	P	P	P	P	P	P	P	P	P	P	P	A	P	P	P	P	P	P	P	P	P	P	P	P	P	P	P	P	P	P	P	P	P	P
Glycerol-3-phosphate_ABC_transporter,_permease_protein_UgpA_(TC_3.A.1.1.3)	P	P	P	P	P	P	P	P	P	P	P	P	P	P	P	P	P	P	A	P	P	P	P	P	P	P	P	P	P	P	P	P	P	P	P	P	P	P	P	P	P
Glycerol-3-phosphate_ABC_transporter,_ATP-binding_protein_UgpC_(TC_3.A.1.1.3)	P	P	P	P	P	P	P	P	P	P	P	P	P	P	P	P	P	P	A	P	P	P	P	P	P	P	P	P	P	P	P	P	P	P	P	P	P	P	P	P	P
N-acetylglucosamine-6-phosphate_deacetylase_(EC_3.5.1.25)	P	P	P	P	P	P	P	P	P	P	P	P	P	P	P	P	P	P	A	P	P	P	P	P	P	P	P	P	P	P	P	P	P	P	P	P	P	P	P	P	P
Glucosamine-6-phosphate_deaminase_(EC_3.5.99.6)	P	P	P	P	P	P	P	P	P	P	P	P	P	P	P	P	P	P	A	P	P	P	P	P	P	P	P	P	P	P	P	P	P	P	P	P	P	P	P	P	P
Fumarate_hydratase_class_II_(EC_4.2.1.2)	P	P	P	P	A	P	P	P	P	P	P	P	P	P	P	P	P	P	P	P	P	P	P	P	P	P	P	P	P	P	P	P	P	P	P	P	P	P	P	P	P
Fumarate_hydratase_class_I,_aerobic_(EC_4.2.1.2)	P	P	P	P	P	P	P	P	P	P	P	P	P	P	P	P	P	P	A	P	P	P	P	P	P	P	P	P	P	P	P	P	P	P	P	P	P	P	P	P	P
Enoyl-CoA_hydratase/isomerase_family_protein	P	P	P	P	P	P	P	P	P	P	P	P	P	P	P	P	P	P	A	P	P	P	P	P	P	P	P	P	P	P	P	P	P	P	P	P	P	P	P	P	P
Enoyl-CoA_hydratase_(EC_4.2.1.17)	P	P	P	P	P	P	P	P	P	P	P	P	P	P	P	P	P	P	A	P	P	P	P	P	P	P	P	P	P	P	P	P	P	P	P	P	P	P	P	P	P
Enoyl-[acyl-carrier-protein]_reductase_[NADH]_(EC_1.3.1.9)	P	P	P	P	P	P	P	P	P	P	P	P	P	P	P	P	P	P	A	P	P	P	P	P	P	P	P	P	P	P	P	P	P	P	P	P	P	P	P	P	P
Electron_transfer_flavoprotein,_beta_subunit	P	P	P	P	P	P	P	P	P	P	P	P	P	P	P	P	P	P	A	P	P	P	P	P	P	P	P	P	P	P	P	P	P	P	P	P	P	P	P	P	P
Electron_transfer_flavoprotein,_alpha_subunit	P	P	P	P	P	P	P	P	P	P	P	P	P	P	P	P	P	P	A	P	P	P	P	P	P	P	P	P	P	P	P	P	P	P	P	P	P	P	P	P	P
Dihydrolipoamide_dehydrogenase_of_branched-chain_alpha-keto_acid_dehydrogenase_(EC_1.8.1.4)	P	P	P	P	P	P	P	P	P	P	P	P	P	P	P	P	P	P	A	P	P	P	P	P	P	P	P	P	P	P	P	P	P	P	P	P	P	P	P	P	P
Dihydrolipoamide_dehydrogenase_of_pyruvate_dehydrogenase_complex_(EC_1.8.1.4)	P	P	P	P	P	P	P	P	P	P	P	P	P	P	P	P	P	P	A	P	P	P	P	P	P	P	P	P	P	P	P	P	P	P	P	P	P	P	P	P	P
Dihydrolipoamide_dehydrogenase_of_acetoin_dehydrogenase_(EC_1.8.1.4)	P	P	A	A	A	A	A	A	A	A	A	A	A	A	A	A	A	A	A	A	A	A	A	A	A	A	A	A	A	A	A	A	A	A	A	A	A	A	A	A	A
Dihydrolipoamide_acyltransferase_component_of_branched-chain_alpha-keto_acid_dehydrogenase_complex_(EC_2.3.1.168)	P	P	P	P	P	P	P	P	P	P	P	P	P	P	P	P	P	P	A	P	P	P	P	P	P	P	P	P	P	P	P	P	P	P	P	P	P	P	P	P	P
Dihydrolipoamide_acetyltransferase_component_of_pyruvate_dehydrogenase_complex_(EC_2.3.1.12)	P	P	P	P	P	P	P	P	P	P	P	P	P	P	P	P	P	P	A	P	P	P	P	P	P	P	P	P	P	P	P	P	P	P	P	P	P	P	P	P	P
Dihydrolipoamide_succinyltransferase_component_(E2)_of_2-oxoglutarate_dehydrogenase_complex_(EC_2.3.1.61)	P	P	P	P	P	P	P	P	P	P	P	P	P	P	P	P	P	P	A	P	P	P	P	P	P	P	P	P	P	P	P	P	P	P	P	P	P	P	P	P	P
Dihydrolipoamide_acetyltransferase_component_(E2)_of_acetoin_dehydrogenase_complex_(EC_2.3.1.12)	P	P	A	A	A	A	A	A	A	A	A	A	A	A	A	A	A	A	A	A	A	A	A	A	A	A	A	A	A	A	A	A	A	A	A	A	A	A	A	A	A
D-alanine_aminotransferase_(EC_2.6.1.21)	P	P	A	A	A	A	A	A	A	A	A	A	A	A	A	A	A	A	A	A	A	A	A	A	A	A	A	A	A	A	A	A	A	A	A	A	A	A	A	A	A
cytosolic_long-chain_acyl-CoA_thioester_hydrolase_family_protein	P	P	P	P	P	P	P	P	P	P	P	P	P	P	P	P	P	P	A	P	P	P	P	P	P	P	P	P	P	P	P	P	P	P	P	P	P	P	P	P	P
Chitinase_(EC_3.2.1.14)	P	P	P	P	P	P	P	P	P	P	P	P	P	P	P	P	P	P	A	P	P	P	P	P	P	P	P	P	P	P	P	P	P	P	P	P	P	P	P	P	P
Branched-chain_alpha-keto_acid_dehydrogenase,_E1_component,_beta_subunit_(EC_1.2.4.4)	P	P	P	P	P	P	P	P	P	P	P	P	P	P	P	P	P	P	A	P	P	P	P	P	P	P	P	P	P	P	P	P	P	P	P	P	P	P	P	P	P
Aldehyde_dehydrogenase_(EC_1.2.1.3)_in_4-hydroxyproline_catabolic_gene_cluster	P	P	A	A	A	A	A	A	A	A	A	A	A	A	A	A	A	A	A	A	A	A	A	A	A	A	A	A	A	A	A	A	A	A	A	A	A	A	A	A	A
Aldehyde_dehydrogenase_(EC_1.2.1.3)	P	P	P	P	P	P	P	P	P	P	P	P	P	P	P	P	P	P	A	P	P	P	P	P	P	P	P	P	P	P	P	P	P	P	P	P	P	P	P	P	P
Alanine_racemase_(EC_5.1.1.1)	P	P	P	P	P	P	P	P	P	P	P	P	P	P	P	P	P	P	A	P	P	P	P	P	P	P	P	P	P	P	P	P	P	P	P	P	P	P	P	P	P
Alanine_dehydrogenase_(EC_1.4.1.1)	P	P	P	P	P	P	P	P	P	P	P	P	P	P	P	P	P	P	A	P	P	P	P	P	P	P	P	P	P	P	P	P	P	P	P	P	P	P	P	P	P
Acetolactate_synthase_small_subunit_(EC_2.2.1.6)	P	P	P	P	P	P	P	P	P	P	P	P	P	P	P	P	P	P	A	P	P	P	P	P	P	P	P	P	P	P	P	P	P	P	P	P	P	P	P	P	P
Acetolactate_synthase_large_subunit_(EC_2.2.1.6)	P	P	P	P	P	P	P	P	P	P	P	P	P	P	P	P	P	P	A	P	P	P	P	P	P	P	P	P	P	P	P	P	P	P	P	P	P	P	P	P	P
purine_nucleoside_phosphorylase_from_NC_AA4722.1	P	A	A	A	A	A	A	A	A	A	A	A	A	A	A	A	A	A	A	A	A	A	A	A	A	A	A	A	A	A	A	A	A	A	A	A	A	A	A	A	A
pyruvate_dehydrogenase_from_NC_AA4722.	P	A	A	A	A	A	A	A	A	A	A	A	A	A	A	A	A	A	A	A	A	A	A	A	A	A	A	A	A	A	A	A	A	A	A	A	A	A	A	A	A
pyruvate_kinase_from_NC_AA4722.	P	A	A	A	A	A	A	A	A	A	A	A	A	A	A	A	A	A	A	A	A	A	A	A	A	A	A	A	A	A	A	A	A	A	A	A	A	A	A	A	A
pyruvate_formate_lyase_from_NC_AA4722.	P	A	A	A	A	A	A	A	A	A	A	A	A	A	A	A	A	A	A	A	A	A	A	A	A	A	A	A	A	A	A	A	A	A	A	A	A	A	A	A	A
ATPase,_AAA_family_CDS	P	P	P	P	P	P	P	P	P	P	P	P	P	P	P	P	P	P	P	P	P	P	P	P	P	P	P	P	P	P	P	P	P	P	P	P	P	P	P	A	P
Phosphoglucomutase_(EC_5.4.2.2)_CDS	P	P	P	P	P	P	P	P	P	P	P	P	P	P	P	P	P	P	P	P	P	P	P	P	P	P	P	P	P	P	P	P	P	P	P	P	P	P	P	P	P
5-methylthioribose_ABC_transporter,_permease_protein_CDS	P	A	A	A	A	A	A	A	A	A	A	P	P	P	P	P	P	P	A	P	P	P	P	P	P	P	P	A	P	P	A	P	P	P	P	P	P	P	P	P	P
5-methylthioribose_ABC_transporter,_ATP-binding_protein_CDS	P	A	A	A	A	A	A	A	A	A	P	A	P	P	P	P	P	P	A	P	P	P	P	P	P	P	P	A	P	P	A	P	P	P	P	P	P	P	P	P	P
Cellobiose_phosphotransferase_system_YdjC-like_protein_CDS	P	P	P	P	P	P	P	P	P	P	P	A	A	A	A	A	P	P	P	A	A	A	A	A	A	A	A	P	A	A	P	A	A	A	A	A	A	A	A	A	A
D-glycero-beta-D-manno-heptose-1,7-bisphosphate_7-phosphatase_(EC_3.1.3.82);_possible_Histidinol-phosphatase_(EC_3.1.3.15)_CDS	P	P	A	A	A	A	A	A	A	A	A	A	A	A	A	A	A	A	A	A	A	A	A	A	A	A	A	A	A	A	A	A	A	A	A	A	A	A	A	A	A
Ribose_ABC_transporter,_ATP-binding_protein_RbsA_(TC_3.A.1.2.1)_CDS	P	P	P	P	P	P	A	P	P	P	P	P	P	P	P	P	P	P	P	P	P	P	P	P	P	P	P	P	P	P	P	P	P	P	P	P	P	P	P	P	P
P= presence of gene; A= absence of gene
Strain Bc57, a ST2103 strain, is highlighted in light blue, ST1295 strains are highlighted in light gray, and ST266 strains are highlighted in yellow.
All baby wipe isolates were blasted against Ref sequences for Bc 14579.
