# Supplementary material for: Characterization and Genetic Diversity of Bacillus cereus Strains Isolated from Baby Wipes
Source: Microorganisms. 2022 Sep 3;10(9):1779. doi: 10.3390/microorganisms10091779 (PMC9502454; doi:10.3390/microorganisms10091779)
Supplement: Supplementary file 1 [file microorganisms-10-01779-s001.zip › Supplemental Table S3 Pearson Analysis.xlsx]

## Sheet: Sheet1
Supplemental Table S3. Pearson Analysis
5-methylthioribose_ABC_transporter, _permease_protein_CDS	P	A	A	A	A	A	A	A	A	A	A	P	P	P	P	P	P	P	A	P	P	P	P	P	P	P	P	A	P	P	A	P	P	P	P	P	P	P	P	P	P
Cellobiose_phosphotransferase_system_YdjC-like_protein	P	P	P	P	P	P	P	P	P	A	P	A	A	P	A	A	P	A	A	A	A	A	A	A	A	A	A	A	A	A	A	A	A	A	A	A	A	A	A	P	A
5-formyltetrahydrofolate_cyclo-ligase_(EC_6.3.3.2)	P	P	A	A	P	A	A	A	A	P	A	P	P	P	P	P	P	P	A	P	P	P	P	P	P	P	P	P	P	P	P	P	P	P	P	P	P	P	P	A	P
5-methylthioribose_ABC_transporter, _ATP-binding_protein_CDS	P	A	A	A	A	A	A	A	A	A	P	A	P	P	P	P	P	P	A	P	P	P	P	P	P	P	P	A	P	P	A	P	P	P	P	P	P	P	P	P	P
Phosphoglycolate_phosphatase	P	P	P	P	P	P	P	P	P	A	P	A	A	P	A	A	P	P	A	A	A	A	A	A	A	A	A	A	A	A	A	A	A	A	A	A	A	A	A	P	A
Lactoylglutathione_lyase_and_related_lyases	P	P	P	P	A	P	P	P	P	A	P	A	A	P	A	A	P	P	A	A	A	A	A	A	A	A	A	A	A	A	A	A	A	A	A	A	A	A	A	P	A
A	B	C	D	E	F
5-methylthioribose_ABC_transporter, _permease	Cellobiose_phosphotransferase_system_YdjC-like_protein	5-formyltetrahydrofolate_cyclo-ligase_(EC_6.3.3.2)	5-methylthioribose_ABC_transporter, _ATP-binding	Phosphoglycolate_phosphatase	Lactoylglutathione_lyase_and_related_lyases
1	1	1	1	1	1
0	1	1	0	1	1
0	1	0	0	1	1
0	1	0	0	1	1
0	1	1	0	1	0			Pearson correlation
0	1	0	0	1	1
0	1	0	0	1	1		AB	-0.549451
0	1	0	0	1	1		AC	0.651682
0	1	0	0	1	1		AD	0.887363
0	0	1	0	0	0		AE	-0.504133
0	1	0	1	1	1		AF	-0.436813
1	0	1	0	0	0		BC	-0.651682
1	0	1	1	0	0		BD	-0.436813
1	1	1	1	1	1		BE	0.94626
1	0	1	1	0	0		BF	0.887363
1	0	1	1	0	0		CD	0.525052
1	1	1	1	1	1		CE	-0.612222
1	0	1	1	1	1		CF	-0.651682
0	0	0	0	0	0		DE	-0.393601
1	0	1	1	0	0		DF	-0.324176
1	0	1	1	0	0		EF	0.94626
1	0	1	1	0	0
1	0	1	1	0	0
1	0	1	1	0	0
1	0	1	1	0	0
1	0	1	1	0	0
1	0	1	1	0	0
0	0	1	0	0	0
1	0	1	1	0	0
1	0	1	1	0	0
0	0	1	0	0	0
1	0	1	1	0	0
1	0	1	1	0	0
1	0	1	1	0	0
1	0	1	1	0	0
1	0	1	1	0	0
1	0	1	1	0	0
1	0	1	1	0	0
1	0	1	1	0	0
1	1	0	1	1	1
1	0	1	1	0	0
	The Pearson correlation was used to measure the linear correlation between the pattern of presence and absence of each pair of genes.
	The output value is between -1 and 1 where values near -1 show a strong negative correlation, 0 is no correlation and values near 1 show a strong positive correlation.																	The formula uses numbers as input so Presence was assigned a value of 1.0 and Absence was assigned a value of 0.0
	The Pearson correlation for each pair of genes is show to the right of the table of input values.
